# Supplementary material for: Bacterial Changes in Boiled Crayfish between Different Storage Periods and Characterizations of the Specific Spoilage Bacteria
Source: Foods. 2023 Aug 9;12(16):3006. doi: 10.3390/foods12163006 (PMC10453257; doi:10.3390/foods12163006)
Supplement: Supplementary file 1 [file foods-12-03006-s001.zip]

Archive with 1 entries (1 files):
- foods-2516540-supplementary.pdf
